# Supplementary material for: Valorizing Tree-Nutshell Particles as Delivery Vehicles for a Natural Herbicide
Source: Methods Protoc. 2023 Dec 20;7(1):1. doi: 10.3390/mps7010001 (PMC10892353; doi:10.3390/mps7010001)
Supplement: Supplementary file 1 [file mps-07-00001-s001.zip]

Archive with 1 entries (1 files):
- mps-2665681-supplementary.pdf
